# Supplementary material for: All-trans Retinoic Acids Synergistically and Beneficially Affect In Vitro Glaucomatous Trabecular Meshwork (TM) Models Using 2D and 3D Cell Cultures of Human TM Cells
Source: Int J Mol Sci. 2022 Aug 31;23(17):9912. doi: 10.3390/ijms23179912 (PMC9456377; doi:10.3390/ijms23179912)
Supplement: Supplementary file 1 [file ijms-23-09912-s001.zip]

Archive with 1 entries (1 files):
- ijms-1874463-supplementary.pdf
